# Supplementary material for: Amyloid precursor protein processing in human neurons with an allelic series of the PSEN1 intron 4 deletion mutation and total presenilin-1 knockout
Source: Brain Commun. 2019 Oct 14;1(1):fcz024. doi: 10.1093/braincomms/fcz024 (PMC7212081; doi:10.1093/braincomms/fcz024)
Supplement: fcz024_Supplementary_Data [file fcz024_supplementary_data.zip]

Archive with 5 entries (5 files):
- Statistical analyses.xlsx
- Supplementary_Figure_Legends.pdf
- Fig S1.jpeg
- Fig S2.jpeg
- Fig S3.jpeg
