# Supplementary material for: Amyloid precursor protein processing in human neurons with an allelic series of the PSEN1 intron 4 deletion mutation and total presenilin-1 knockout
Source: Brain Commun. 2019 Oct 14;1(1):fcz024. doi: 10.1093/braincomms/fcz024 (PMC7212081; doi:10.1093/braincomms/fcz024)
Supplement: fcz024_Supplementary_Data [file fcz024_supplementary_data.zip › Statistical analyses.xlsx]

## Sheet: Fig3a PSEN1
Table Analyzed	PSEN1
Data sets analyzed	A : null/null	B : WT/WT	C : WT/int4del	D : int4del/int4del
ANOVA summary
F	5.201
P value	0.0537
P value summary	ns
Significant diff. among means (P < 0.05)?	No
R square	0.7573
Brown-Forsythe test
F (DFn, DFd)	8.26 (3, 5)
P value	0.0221
P value summary	*
Are SDs significantly different (P < 0.05)?	Yes
Bartlett's test
Bartlett's statistic (corrected)
P value
P value summary
Are SDs significantly different (P < 0.05)?
ANOVA table	SS	DF	MS	F (DFn, DFd)	P value
Treatment (between columns)	0.4288	3	0.1429	F (3, 5) = 5.201	P=0.0537
Residual (within columns)	0.1374	5	0.02748
Total	0.5662	8
Data summary
Number of treatments (columns)	4
Number of values (total)	9
Number of families	1
Number of comparisons per family	6
Alpha	0.05
Tukey's multiple comparisons test	Mean Diff.	95.00% CI of diff.	Significant?	Summary	Adjusted P Value
null/null vs. WT/WT	-0.5874	-1.146 to -0.02896	Yes	*	0.0415	A-B
null/null vs. WT/int4del	-0.4443	-1.056 to 0.1674	No	ns	0.1433	A-C
null/null vs. int4del/int4del	-0.4208	-1.032 to 0.1909	No	ns	0.1673	A-D
WT/WT vs. WT/int4del	0.143	-0.4154 to 0.7015	No	ns	0.7841	B-C
WT/WT vs. int4del/int4del	0.1666	-0.3918 to 0.725	No	ns	0.7045	B-D
WT/int4del vs. int4del/int4del	0.02356	-0.5881 to 0.6353	No	ns	0.9988	C-D
Test details	Mean 1	Mean 2	Mean Diff.	SE of diff.	n1	n2	q	DF
null/null vs. WT/WT	0.4492	1.037	-0.5874	0.1513	2	3	5.489	5
null/null vs. WT/int4del	0.4492	0.8935	-0.4443	0.1658	2	2	3.79	5
null/null vs. int4del/int4del	0.4492	0.8699	-0.4208	0.1658	2	2	3.589	5
WT/WT vs. WT/int4del	1.037	0.8935	0.143	0.1513	3	2	1.337	5
WT/WT vs. int4del/int4del	1.037	0.8699	0.1666	0.1513	3	2	1.557	5
WT/int4del vs. int4del/int4del	0.8935	0.8699	0.02356	0.1658	2	2	0.201	5

## Sheet: Fig3a APP
Table Analyzed	APP
Data sets analyzed	A : null/null	B : WT/WT	C : WT/int4del	D : int4del/int4del
ANOVA summary
F	0.4198
P value	0.747
P value summary	ns
Significant diff. among means (P < 0.05)?	No
R square	0.2012
Brown-Forsythe test
F (DFn, DFd)	5.362 (3, 5)
P value	0.0508
P value summary	ns
Are SDs significantly different (P < 0.05)?	No
Bartlett's test
Bartlett's statistic (corrected)
P value
P value summary
Are SDs significantly different (P < 0.05)?
ANOVA table	SS	DF	MS	F (DFn, DFd)	P value
Treatment (between columns)	0.3377	3	0.1126	F (3, 5) = 0.4198	P=0.7470
Residual (within columns)	1.341	5	0.2681
Total	1.678	8
Data summary
Number of treatments (columns)	4
Number of values (total)	9

## Sheet: Fig3a PSEN2
Table Analyzed	PSEN2
Data sets analyzed	A : null/null	B : WT/WT	C : WT/int4del	D : int4del/int4del
ANOVA summary
F	0.9766
P value	0.4734
P value summary	ns
Significant diff. among means (P < 0.05)?	No
R square	0.3695
Brown-Forsythe test
F (DFn, DFd)	152.6 (3, 5)
P value	<0.0001
P value summary	****
Are SDs significantly different (P < 0.05)?	Yes
Bartlett's test
Bartlett's statistic (corrected)
P value
P value summary
Are SDs significantly different (P < 0.05)?
ANOVA table	SS	DF	MS	F (DFn, DFd)	P value
Treatment (between columns)	0.2694	3	0.08981	F (3, 5) = 0.9766	P=0.4734
Residual (within columns)	0.4598	5	0.09197
Total	0.7293	8
Data summary
Number of treatments (columns)	4
Number of values (total)	9

## Sheet: Fig3a BACE1
Table Analyzed	BACE1
Data sets analyzed	A : null/null	B : WT/WT	C : WT/int4del	D : int4del/int4del
ANOVA summary
F	0.9601
P value	0.4796
P value summary	ns
Significant diff. among means (P < 0.05)?	No
R square	0.3655
Brown-Forsythe test
F (DFn, DFd)	127.7 (3, 5)
P value	<0.0001
P value summary	****
Are SDs significantly different (P < 0.05)?	Yes
Bartlett's test
Bartlett's statistic (corrected)
P value
P value summary
Are SDs significantly different (P < 0.05)?
ANOVA table	SS	DF	MS	F (DFn, DFd)	P value
Treatment (between columns)	0.2346	3	0.07821	F (3, 5) = 0.9601	P=0.4796
Residual (within columns)	0.4073	5	0.08146
Total	0.6419	8
Data summary
Number of treatments (columns)	4
Number of values (total)	9

## Sheet: Fig3F PSEN1
Table Analyzed	PSEN1
Data sets analyzed	A : Null/Null	B : WT/WT	C : WT/int4del	D : int4del/int4del
ANOVA summary
F	13.95
P value	0.001
P value summary	***
Significant diff. among means (P < 0.05)?	Yes
R square	0.823
Brown-Forsythe test
F (DFn, DFd)	8.043 (3, 9)
P value	0.0065
P value summary	**
Are SDs significantly different (P < 0.05)?	Yes
Bartlett's test
Bartlett's statistic (corrected)
P value
P value summary
Are SDs significantly different (P < 0.05)?
ANOVA table	SS	DF	MS	F (DFn, DFd)	P value
Treatment (between columns)	1.501	3	0.5004	F (3, 9) = 13.95	P=0.0010
Residual (within columns)	0.3228	9	0.03587
Total	1.824	12
Data summary
Number of treatments (columns)	4
Number of values (total)	13
Number of families	1
Number of comparisons per family	6
Alpha	0.05
Tukey's multiple comparisons test	Mean Diff.	95.00% CI of diff.	Significant?	Summary	Adjusted P Value
Null/Null vs. WT/WT	-0.9266	-1.378 to -0.475	Yes	***	0.0006	A-B
Null/Null vs. WT/int4del	-0.6277	-1.079 to -0.1762	Yes	**	0.0083	A-C
Null/Null vs. int4del/int4del	-0.6175	-1.157 to -0.07781	Yes	*	0.0255	A-D
WT/WT vs. WT/int4del	0.2989	-0.1192 to 0.7169	No	ns	0.1864	B-C
WT/WT vs. int4del/int4del	0.3091	-0.203 to 0.8211	No	ns	0.2991	B-D
WT/int4del vs. int4del/int4del	0.01019	-0.5018 to 0.5222	No	ns	>0.9999	C-D
Test details	Mean 1	Mean 2	Mean Diff.	SE of diff.	n1	n2	q	DF
Null/Null vs. WT/WT	0.07339	1	-0.9266	0.1447	3	4	9.059	9
Null/Null vs. WT/int4del	0.07339	0.7011	-0.6277	0.1447	3	4	6.137	9
Null/Null vs. int4del/int4del	0.07339	0.6909	-0.6175	0.1729	3	2	5.051	9
WT/WT vs. WT/int4del	1	0.7011	0.2989	0.1339	4	4	3.156	9
WT/WT vs. int4del/int4del	1	0.6909	0.3091	0.164	4	2	2.665	9
WT/int4del vs. int4del/int4del	0.7011	0.6909	0.01019	0.164	4	2	0.08788	9

## Sheet: Fig3F APP
Table Analyzed	APP
Data sets analyzed	A : Null/Null	B : WT/WT	C : WT/int4del	D : int4del/int4del
ANOVA summary
F	8.318
P value	0.0058
P value summary	**
Significant diff. among means (P < 0.05)?	Yes
R square	0.7349
Brown-Forsythe test
F (DFn, DFd)	1.636 (3, 9)
P value	0.249
P value summary	ns
Are SDs significantly different (P < 0.05)?	No
Bartlett's test
Bartlett's statistic (corrected)
P value
P value summary
Are SDs significantly different (P < 0.05)?
ANOVA table	SS	DF	MS	F (DFn, DFd)	P value
Treatment (between columns)	0.4418	3	0.1473	F (3, 9) = 8.318	P=0.0058
Residual (within columns)	0.1593	9	0.0177
Total	0.6011	12
Data summary
Number of treatments (columns)	4
Number of values (total)	13
Number of families	1
Number of comparisons per family	6
Alpha	0.05
Tukey's multiple comparisons test	Mean Diff.	95.00% CI of diff.	Significant?	Summary	Adjusted P Value
Null/Null vs. WT/WT	-0.1486	-0.4659 to 0.1686	No	ns	0.4958	A-B
Null/Null vs. WT/int4del	0.3063	-0.0109 to 0.6236	No	ns	0.0588	A-C
Null/Null vs. int4del/int4del	0.149	-0.2302 to 0.5282	No	ns	0.6267	A-D
WT/WT vs. WT/int4del	0.455	0.1612 to 0.7487	Yes	**	0.0042	B-C
WT/WT vs. int4del/int4del	0.2976	-0.06209 to 0.6574	No	ns	0.112	B-D
WT/int4del vs. int4del/int4del	-0.1573	-0.5171 to 0.2024	No	ns	0.5487	C-D
Test details	Mean 1	Mean 2	Mean Diff.	SE of diff.	n1	n2	q	DF
Null/Null vs. WT/WT	0.8514	1	-0.1486	0.1016	3	4	2.068	9
Null/Null vs. WT/int4del	0.8514	0.545	0.3063	0.1016	3	4	4.263	9
Null/Null vs. int4del/int4del	0.8514	0.7024	0.149	0.1215	3	2	1.735	9
WT/WT vs. WT/int4del	1	0.545	0.455	0.09409	4	4	6.839	9
WT/WT vs. int4del/int4del	1	0.7024	0.2976	0.1152	4	2	3.653	9
WT/int4del vs. int4del/int4del	0.545	0.7024	-0.1573	0.1152	4	2	1.931	9

## Sheet: Fig3F TUJ1
Table Analyzed	TUJ1
Data sets analyzed	A : Null/Null	B : WT/WT	C : WT/int4del	D : int4del/int4del
ANOVA summary
F	0.5014
P value	0.6951
P value summary	ns
Significant diff. among means (P < 0.05)?	No
R square	0.2004
Brown-Forsythe test
F (DFn, DFd)
P value
P value summary
Are SDs significantly different (P < 0.05)?
Bartlett's test
Bartlett's statistic (corrected)
P value
P value summary
Are SDs significantly different (P < 0.05)?
ANOVA table	SS	DF	MS	F (DFn, DFd)	P value
Treatment (between columns)	0.01661	3	0.005537	F (3, 6) = 0.5014	P=0.6951
Residual (within columns)	0.06626	6	0.01104
Total	0.08287	9
Data summary
Number of treatments (columns)	4
Number of values (total)	10

## Sheet: Fig3F PSEN2
Table Analyzed	PSEN2
Data sets analyzed	A : Null/Null	B : WT/WT	C : WT/int4del	D : int4del/int4del
ANOVA summary
F	3.664
P value	0.0566
P value summary	ns
Significant diff. among means (P < 0.05)?	No
R square	0.5498
Brown-Forsythe test
F (DFn, DFd)	3.535 (3, 9)
P value	0.0614
P value summary	ns
Are SDs significantly different (P < 0.05)?	No
Bartlett's test
Bartlett's statistic (corrected)
P value
P value summary
Are SDs significantly different (P < 0.05)?
ANOVA table	SS	DF	MS	F (DFn, DFd)	P value
Treatment (between columns)	0.5991	3	0.1997	F (3, 9) = 3.664	P=0.0566
Residual (within columns)	0.4906	9	0.05451
Total	1.09	12
Data summary
Number of treatments (columns)	4
Number of values (total)	13

## Sheet: Fig4A Ab38
Table Analyzed	Absolute 38
Data sets analyzed	A : Null/Null	B : WT/WT	C : WT/Int4del	D : Int4del/Int4del	E : DAPT
ANOVA summary
F	10.29
P value	0.0074
P value summary	**
Significant diff. among means (P < 0.05)?	Yes
R square	0.8728
Brown-Forsythe test
F (DFn, DFd)
P value
P value summary
Are SDs significantly different (P < 0.05)?
Bartlett's test
Bartlett's statistic (corrected)
P value
P value summary
Are SDs significantly different (P < 0.05)?
ANOVA table	SS	DF	MS	F (DFn, DFd)	P value
Treatment (between columns)	11720	4	2930	F (4, 6) = 10.29	P=0.0074
Residual (within columns)	1708	6	284.6
Total	13428	10
Data summary
Number of treatments (columns)	5
Number of values (total)	11
Number of families	1
Number of comparisons per family	10
Alpha	0.05
Tukey's multiple comparisons test	Mean Diff.	95.00% CI of diff.	Significant?	Summary	Adjusted P Value
Null/Null vs. WT/WT	-78.2	-136 to -20.43	Yes	*	0.0128	A-B
Null/Null vs. WT/Int4del	-36.64	-94.41 to 21.13	No	ns	0.2397	A-C
Null/Null vs. Int4del/Int4del	-8.76	-72.04 to 54.52	No	ns	0.9821	A-D
Null/Null vs. DAPT	14.12	-63.39 to 91.62	No	ns	0.9532	A-E
WT/WT vs. WT/Int4del	41.55	-10.12 to 93.23	No	ns	0.1148	B-C
WT/WT vs. Int4del/Int4del	69.44	11.67 to 127.2	Yes	*	0.0224	B-D
WT/WT vs. DAPT	92.31	19.24 to 165.4	Yes	*	0.0178	B-E
WT/Int4del vs. Int4del/Int4del	27.88	-29.89 to 85.65	No	ns	0.4452	C-D
WT/Int4del vs. DAPT	50.76	-22.32 to 123.8	No	ns	0.1848	C-E
Int4del/Int4del vs. DAPT	22.88	-54.63 to 100.4	No	ns	0.7983	D-E
Test details	Mean 1	Mean 2	Mean Diff.	SE of diff.	n1	n2	q	DF
Null/Null vs. WT/WT	14.12	92.31	-78.2	15.4	2	3	7.181	6
Null/Null vs. WT/Int4del	14.12	50.76	-36.64	15.4	2	3	3.365	6
Null/Null vs. Int4del/Int4del	14.12	22.88	-8.76	16.87	2	2	0.7343	6
Null/Null vs. DAPT	14.12	0	14.12	20.66	2	1	0.9661	6
WT/WT vs. WT/Int4del	92.31	50.76	41.55	13.77	3	3	4.266	6
WT/WT vs. Int4del/Int4del	92.31	22.88	69.44	15.4	3	2	6.376	6
WT/WT vs. DAPT	92.31	0	92.31	19.48	3	1	6.701	6
WT/Int4del vs. Int4del/Int4del	50.76	22.88	27.88	15.4	3	2	2.56	6
WT/Int4del vs. DAPT	50.76	0	50.76	19.48	3	1	3.685	6
Int4del/Int4del vs. DAPT	22.88	0	22.88	20.66	2	1	1.566	6

## Sheet: Fig4B Ab40
Table Analyzed	Absolute 40
Data sets analyzed	A : Null/Null	B : WT/WT	C : WT/Int4del	D : Int4del/Int4del	E : DAPT
ANOVA summary
F	2.818
P value	0.124
P value summary	ns
Significant diff. among means (P < 0.05)?	No
R square	0.6526
Brown-Forsythe test
F (DFn, DFd)
P value
P value summary
Are SDs significantly different (P < 0.05)?
Bartlett's test
Bartlett's statistic (corrected)
P value
P value summary
Are SDs significantly different (P < 0.05)?
ANOVA table	SS	DF	MS	F (DFn, DFd)	P value
Treatment (between columns)	163940	4	40985	F (4, 6) = 2.818	P=0.1240
Residual (within columns)	87277	6	14546
Total	251217	10
Data summary
Number of treatments (columns)	5
Number of values (total)	11

[truncated: 4 more sheets: Fig4C Ab42, Fig4D Ab4240, Fig4E Ab4238, Fig4F Ab3840]
